# Supplementary material for: Effect of exercise based on ACSM recommendations on blood pressure and heart rate in hypertensive patients: A systematic review and meta-analysis of randomized controlled trials
Source: PLOS Glob Public Health. 2024 Dec 16;4(12):e0003743. doi: 10.1371/journal.pgph.0003743 (PMC11649149; doi:10.1371/journal.pgph.0003743)
Supplement: S1 Data — This data file contains the essential data used in the analysis of the study, including key variables and measurements that support the findings presented in the manuscript. (XLSX) [file pgph.0003743.s003.xlsx]

## Sheet: 数据提取
Study	Author	Year	Title	Intervention in the experimental group	Intervention in the control group	SBP				DBP				HR					Name of data extractors				Date of data extraction
						Experimental group		Control group		Experimental group		Control group		Experimental group		Control group		rate	Jiu Chen,WenLai Cui				2024.07
M. R. Mota.2013	M. R. Mota.	2013	ACUTE AND CHRONIC EFFECTS OF RESISTIVE EXERCISE ON BLOOD PRESSURE IN HYPERTENSIVE ELDERLY WOMEN	Resistance Training	Control	120.2	11.8	132.3	17.6	72.4	9.3	73.8	7.8					0.75
Thiyagarajan,R.2014	Thiyagarajan,R.	2014	Additional benefit of yoga to standard lifestyle modification on blood pressure in prehypertensive subjects: a randomized controlled study	Yoga	Lifestyle changes	121	6	123	4	81	4	82	3	72	9	74	8	0.67
Molmen-Hansen,H. E.2012	Molmen-Hansen,H. E.	2012	Aerobic interval training reduces blood pressure and improves myocardial function in hypertensive patients	Aerobic Interval Training	Control (accept standard recommendations)	141	12.5	151.5	16	85	8.1	90.5	11.5	69.3	8.1	73.7	7.8	0.5
Molmen-Hansen,H. E.2012	Molmen-Hansen,H. E.	2012	Aerobic interval training reduces blood pressure and improves myocardial function in hypertensive patients	Moderate intensity continuous training	Control (accept standard recommendations)	146.5	13.1	151.5	16	88.5	8.4	90.5	11.5	72	7.4	73.7	7.8	0.5
Tsai,J. C.2002	Tsai,J. C.	2002	Beneficial effect on blood pressure and lipid profile by programmed exercise training in Taiwanese patients with mild hypertension	Running	Control	121.1	10.4	136	1.6	89.5	8.2	97.4	7.7	79.2	10.6	79.7	8.4	0.5
Stewart,K. J.2005	Stewart,K. J.	2005	Effect of exercise on blood pressure in older persons - A randomized controlled trial	Resistance and Aerobic	Routine care	140	9.9554	141.7	8.16299	76.8	4.79992	76.4	4.8978	69.8	5.33325	71.9	7.80019	0.7
Taha,M. M.2016	Taha,M. M.	2016	Effect of high intensity interval training on endothelial function in postmenopausal hypertensive patients: randomized controlled trial	HIIT	Control	124.13	5.14	136.04	3.58	82.85	4.67	89.62	4.1					0.333
Shou,X. L.2019	Shou,X. L.	2019	Effect of T'ai Chi Exercise on Hypertension in Young and Middle-Aged In-Service Staff	24-Style Simplified Taijiquan	Control	126.68	9.87	142.91	6.8	76.28	7.79	83.29	7.8	sem				1
Knoepfli-Lenzin,C.2010	Knoepfli-Lenzin,C.	2010	Effects of a 12-week intervention period with football and running for habitually active men with mild hypertension	Soccer	Control	124.157	7.304	126.404	6.18	78.652	6.179	82.584	4.495	80	13	86	8	0.333
Knoepfli-Lenzin,C.2010	Knoepfli-Lenzin,C.	2010	Effects of a 12-week intervention period with football and running for habitually active men with mild hypertension	Running	Control	128.652	7.865	126.404	6.18	81.461	3.932	82.584	4.495	78	10	86	8	0.333
Lee,M. S.2004	Lee,M. S.	2004	Effects of qigong on blood pressure, high-density lipoprotein cholesterol and other lipid levels in essential hypertension patients	Qigong	Control	137.376	7.285	151.749	11.143	83.619	6.305	97.056	4.44					0.75
Songcharern,N.2022	Songcharern,N.	2022	Improved arterial stiffness after combined aerobic and resistance training: correlation with heart rate variability change in prehypertensive offspring of hypertensive parents	Aerobics and Resistance	Control	115.104	10.03	121.313	6.209	61.011	6.886	70.153	6.588	65.9	8.1	75.2	8.9	0.8
Yakasai,A. M.2021	Yakasai,A. M.	2021	Moderate intensity endurance exercise: a beneficial intervention for relative cardiovascular parameters of primary and secondary hypertensive patients. Randomised controlled trial	Cycling	PHCG control	120	9.85	133.66	11.86	80.61	6.8	93.12	5.3	80.18	7.01	87.83	13.15	0.667
Yakasai,A. M.2021	Yakasai,A. M.	2021	Moderate intensity endurance exercise: a beneficial intervention for relative cardiovascular parameters of primary and secondary hypertensive patients. Randomised controlled trial	Cycling	SHCG control	124.57	9.97	131.32	12.73	80.36	60	90.5	8.2	86.68	8.58	89	8.8	0.667
Lee,M. S.2003	Lee,M. S.	2003	Qigong reduced blood pressure and catecholamine levels of patients with essential hypertension	Qigong	Control	130.566	8.482	151.576	10.703	86.971	7.156	96.744	5.741	72.224	5.143	75.914	8.388	0.75
Higashi,Y.1999	Higashi,Y.	1999	Regular aerobic exercise augments endothelium-dependent vascular relaxation in normotensive as well as hypertensive subjects: role of endothelium-derived nitric oxide	Brisk Walking	Control	144.3	6.9	155.1	9.2	92	5.2	96.9	9.3	69.8	9.6	68.9	5	0.833
Tanaka,H.1997	Tanaka,H.	1997	Swimming training lowers the resting blood pressure in individuals with hypertension	Swimming	Control	144	13.856	139	9.798	94	10.392	93	7.3485	70.7	11.085	72.3	12.492	0.833
Tsai,J. C.2004	Tsai,J. C.	2004	The beneficial effect of regular endurance exercise training on blood pressure and quality of life in patients with hypertension	Running	Control	131.3	12.4	137.6	18.4	88.9	8.2	98.9	4.7	74.6	8.8	78.8	10.6	0.5
Tsai,J. C.2003	Tsai,J. C.	2003	The beneficial effects of Tai Chi Chuan on blood pressure and lipid profile and anxiety status in a randomized controlled trial	Tai Chi	Control	126.8	7.4	154.6	12.2	78.6	6	89.6	7.8	75.8	5.4	76.6	8.2	0.583
Park,J. E.2017	Park,J. E.	2017	The Effect of Dongeui Qigong for Prehypertension and Mild Essential Hypertension	Qigong	Control	129.82	9.11	126.48	12	85.16	7.6	83.92	7.67					0.75
Wong,A.2020	Wong,A.	2020	The Effects of Mat Pilates Training on Vascular Function and Body Fatness in Obese Young Women With Elevated Blood Pressure	Pilates MP	Control	121	7.4833	128	11.225	72	7.4833	76	7.4833	64	7.4833	63	7.4833	0.75
Son,W. M.2020	Son,W. M.	2020	Twelve weeks of resistance band exercise training improves age-associated hormonal decline, blood pressure, and body composition in postmenopausal women with stage 1 hypertension: a randomized clinical trial	Resistance Band Exercise Training	Control	135.7	4.4	138.2	4.3	80.3	3.4	81.7	1.9					0.929
Lin,B.2022	Lin,B.	2022	Effect and mechanism of tai chi on blood pressure of patients with essential hypertension: a randomized controlled study	Tai Chi	Control	132.02	5.48	139.62	8.85	76.43	6.68	81.1	4.31					0.67
Phoemsapthawee,J.2021Phoemsapthawee,J.2021			Combined exercise training improves blood pressure at rest and during exercise in young obese prehypertensive men	Resistance and Aerobic	Control	131	5.1	137.2	10.5	76.8	5.8	80.5	6.7	66.3	3.7	69.4	6.1	0.7
Nosrat-abad,T. H.2021	Nosrat-abad,T. H.	2021	Effects of tai chi on cardiovascular responses and stress reduction in prehypertensive subjects: A randomized clinical trial	Tai Chi	Control	125.8	7	132.53	9.32	80.93	4.92	81	8.25	76.67	9.04	83.6	10.73	0.67
Nosrat-abad,T. H.2021	Nosrat-abad,T. H.	2021	Effects of tai chi on cardiovascular responses and stress reduction in prehypertensive subjects: A randomized clinical trial	Tai Chi	Control	122.53	9.11	132.94	5.15	79.93	3.99	83	4.93	75.2	4.39	79.8	7.78	0.67
Singh,V. P.2022	Singh,V. P.	2022	Effectiveness Of Yoga and Lifestyle Modification On Prehypertensive Subjects-A Randomized Controlled Trial	Yoga	Lifestyle changes	121.66	2.51	127.31	4.05	80.49	1.19	82.2	1.72					0.67
Daimo,M.2020	Daimo,M.	2020	Effect of aerobic exercise on blood pressure in men with hypertension: a randomized controlled study	Brisk Walking	Control	135.7	3.28	142.2	3.16	85.6	2.94	90.75	1.54					0.5
Woramontri,Chutima.2024	Woramontri,Chutima.	2024	Effect of Mat Pilates Training on Blood Pressure, Inflammatory, and Oxidative Profiles in Hypertensive Elderly	Pilates MP	Control	127.65	11.85	143.12	17.99	70.82	9.86	79.71	7.91	71.82	9.97	74.65	9.22

## Sheet: 基本信息
Study	Sample Size T	Sample Size C	Length of intervention	Nation	Age (years)T	Age (years)C	T(M)	T(F)	C(M)	C(F)	Hoehn和Yahr（HY）
M. R. Mota.2013	32	32	16weeks	Brazil	67.5±7.0	66.8±5.4	0	32	0	32	NR
Thiyagarajan,R.2014	51	49	12weeks	India	44.08±9.42	42.47±9.00	31	20	31	18	Prehypertension
Molmen-Hansen,H. E.2012	25	25	12weeks	Norway	52.5±7.4	51.3±9.2	15	10	14	11	Hypertension stage 1-2
Molmen-Hansen,H. E.2012	23	25	12weeks	Norway	53.6±6.5	51.3±9.2	13	10	14	11	Hypertension stage 1-2
Tsai,J. C.2002	12	11	12weeks	Taiwan, China	49.6±9.3	46.2±5.6	7	5	5	6	Mild Hypertension
Stewart,K. J.2005	51	53	6months	USA	63±5.333	64.1±6.1676	25	26	26	27	Mild Hypertension
Taha,M. M.2016	23	23	10weeks	Egypt	48.17±2.2	47.78±2.59	0	23	0	23	Mild Hypertension
Shou,X. L.2019	98	100	3months	China	NR	NR	48	50	55	45	Hypertension stage 1
Knoepfli-Lenzin,C.2010	15	17	12weeks	Switzerland	NR	NR	15	0	17	0	Mild hypertension
Knoepfli-Lenzin,C.2010	15	17	12weeks	Switzerland	NR	NR	15	0	17	0	Mild hypertension
Lee,M. S.2004	17	19	8weeks	South Korea	52.6±5.1	54.3±5.5	8	9	6	13	Mild to moderate hypertension
Songcharern,N.2022	15	15	8weeks	Thailand	19.6±1.7	19.5±0.5	15	0	15	0	Prehypertension
Yakasai,A. M.2021	17	16	6weeks	South Africa	40.3±15.5	40.1±18.1	NR	NR	NR	NR	Mild to moderate hypertension
Yakasai,A. M.2021	19	17	6 weeks	South Africa	43.1±20.1	40.07±11.8	NR	NR	NR	NR	Mild to moderate hypertension Hypertension
Lee,M. S.2003	29	29	10 weeks	South Korea	56.0 ± 5.9	56.5 ± 7.2	NR	NR	NR	NR	NR
Higashi,Y.1999	10	7	12 weeks	Japan			7	3	6	1	Mild hypertension
Tanaka,H.1997	12	6	10weeks	USA	47±10.392	49±12.247	7	5	3	3	Hypertension stage 1-2
Tsai,J. C.2004	52	50	10weeks	Taiwan, China	48.8±6.3	49.3±7.2	24	28	23	27	Mild to moderate hypertension
Tsai,J. C.2003	37	39	12weeks	Taiwan, China	51.6±16.3	50.5±9.8	19	18	19	20	Hypertension stage 1
Park,J. E.2017	25	27	12weeks	South Korea	54.52±6.96	52.93±8.45	13	12	22	5	Mild hypertension
Wong,A.2020	14	14	12weeks	USA	22±3.7417	23±3.7417	0	14	0	14	NR
Son,W. M.2020	10	10	12weeks	South Korea	67.7±1	67.4±1.1	0	10	0	10	Hypertension stage 1
Lin,B.2022	50	49	12weeks	China	64.2±4.04	63.8±4.4	NR	NR	NR	NR	NR
Phoemsapthawee,J.2021Phoemsapthawee,J.2021	10	10	12weeks	Thailand	20.5±1.2	20.6±1.1	10	0	10	0	Prehypertension
Nosrat-abad,T. H.2021	15	15	8weeks	Iran	NR	NR	15	0	15	0	Prehypertension
Nosrat-abad,T. H.2021	15	15	8weeks	Iran	NR	NR	0	15	0	15	Prehypertension
Singh,V. P.2022	117	121	16weeks	India	NR	NR	NR	NR	NR	NR	Prehypertension
Daimo,M.2020	12	12	16weeks	Ethiopia	38.42±4.69	37.6±3.60	12	0	12	0	Hypertension stage 1
Woramontri,Chutima.2024	17	17	12weeks	Thailand	65.18+3.83	65.35+3.94	5	12	5	12	Hypertension stage 1

## Sheet: SBP
Study	N1	N2	Mean1	SD1	Mean2	SD2	classify	rate
M. R. Mota.2013	32	32	120.2	11.8	132.3	17.6	High compliance with ACSM guidelines	0.75
Thiyagarajan,R.2014	51	49	121	6	123	4	Low or uncertain compliance with ACSM guidelines	0.67
Molmen-Hansen,H. E.2012	25	25	141	12.5	151.5	16	Low or uncertain compliance with ACSM guidelines	0.5
Molmen-Hansen,H. E.2012	23	25	146.5	13.1	151.5	16	Low or uncertain compliance with ACSM guidelines	0.5
Tsai,J. C.2002	12	11	121.1	10.4	136	1.6	High compliance with ACSM guidelines	0.75
Stewart,K. J.2005	51	53	140	9.9554	141.7	8.16299	Low or uncertain compliance with ACSM guidelines	0.65
Taha,M. M.2016	23	23	124.13	5.14	136.04	3.58	Low or uncertain compliance with ACSM guidelines	0.333
Shou,X. L.2019	98	100	126.68	9.87	142.91	6.8	High compliance with ACSM guidelines	1
Knoepfli-Lenzin,C.2010	15	17	124.157	7.304	126.404	6.18	Low or uncertain compliance with ACSM guidelines	0.333
Knoepfli-Lenzin,C.2010	15	17	128.652	7.865	126.404	6.18	Low or uncertain compliance with ACSM guidelines	0.333
Lee,M. S.2004	17	19	137.376	7.285	151.749	11.143	High compliance with ACSM guidelines	0.75
Songcharern,N.2022	15	15	115.104	10.03	121.313	6.209	High compliance with ACSM guidelines	0.8
Yakasai,A. M.2021	17	16	120	9.85	133.66	11.86	Low or uncertain compliance with ACSM guidelines	0.667
Yakasai,A. M.2021	19	17	124.57	9.97	131.32	12.73	Low or uncertain compliance with ACSM guidelines	0.667
Lee,M. S.2003	29	29	130.566	8.482	151.576	10.703	High compliance with ACSM guidelines	0.75
Higashi,Y.1999	10	7	144.3	6.9	155.1	9.2	High compliance with ACSM guidelines	0.833
Tanaka,H.1997	12	6	144	13.856	139	9.798	Low or uncertain compliance with ACSM guidelines	0.667
Tsai,J. C.2004	52	50	131.3	12.4	137.6	18.4	Low or uncertain compliance with ACSM guidelines	0.5
Tsai,J. C.2003	37	39	126.8	7.4	154.6	12.2	High compliance with ACSM guidelines	0.75
Park,J. E.2017	25	27	129.82	9.11	126.48	12	High compliance with ACSM guidelines	0.75
Wong,A.2020	14	14	121	7.4833	128	11.225	High compliance with ACSM guidelines	0.75
Son,W. M.2020	10	10	135.7	4.4	138.2	4.3	High compliance with ACSM guidelines	0.929
Lin,B.2022	50	49	132.02	5.48	139.62	8.85	High compliance with ACSM guidelines	0.75
Phoemsapthawee,J.2021	10	10	131	5.1	137.2	10.5	High compliance with ACSM guidelines	0.7
Nosrat-abad,T. H.2021	15	15	125.8	7	132.53	9.32	High compliance with ACSM guidelines	0.75
Nosrat-abad,T. H.2021	15	15	122.53	9.11	132.94	5.15	High compliance with ACSM guidelines	0.75
Singh,V. P.2022	117	121	121.66	2.51	127.31	4.05	Low or uncertain compliance with ACSM guidelines	0.67
Daimo,M.2020	12	12	135.7	3.28	142.2	3.16	Low or uncertain compliance with ACSM guidelines	0.5
Woramontri,Chutima.2024	17	17	127.65	11.85	143.12	17.99	High compliance with ACSM guidelines	0.8333

## Sheet: DBP
Study	N1	N2	Mean1	SD1	Mean2	SD2	classify	rate
M. R. Mota.2013	32	32	72.4	9.3	73.8	7.8	High compliance with ACSM guidelines	0.75
Thiyagarajan,R.2014	51	49	81	4	82	3	Low or uncertain compliance with ACSM guidelines	0.67
Molmen-Hansen,H. E.2012	25	25	85	8.1	90.5	11.5	Low or uncertain compliance with ACSM guidelines	0.5
Molmen-Hansen,H. E.2012	23	25	88.5	8.4	90.5	11.5	Low or uncertain compliance with ACSM guidelines	0.5
Tsai,J. C.2002	12	11	89.5	8.2	97.4	7.7	High compliance with ACSM guidelines	0.75
Stewart,K. J.2005	51	53	76.8	4.79992	76.4	4.8978	Low or uncertain compliance with ACSM guidelines	0.65
Taha,M. M.2016	23	23	82.85	4.67	89.62	4.1	Low or uncertain compliance with ACSM guidelines	0.333
Shou,X. L.2019	98	100	76.28	7.79	83.29	7.8	High compliance with ACSM guidelines	1
Knoepfli-Lenzin,C.2010	15	17	78.652	6.179	82.584	4.495	Low or uncertain compliance with ACSM guidelines	0.333
Knoepfli-Lenzin,C.2010	15	17	81.461	3.932	82.584	4.495	Low or uncertain compliance with ACSM guidelines	0.333
Lee,M. S.2004	17	19	83.619	6.305	97.056	4.44	High compliance with ACSM guidelines	0.75
Songcharern,N.2022	15	15	61.011	6.886	70.153	6.588	High compliance with ACSM guidelines	0.8
Yakasai,A. M.2021	17	16	80.61	6.8	93.12	5.3	Low or uncertain compliance with ACSM guidelines	0.667
Yakasai,A. M.2021	19	17	80.36	60	90.5	8.2	Low or uncertain compliance with ACSM guidelines	0.667
Lee,M. S.2003	29	29	86.971	7.156	96.744	5.741	High compliance with ACSM guidelines	0.75
Higashi,Y.1999	10	7	92	5.2	96.9	9.3	High compliance with ACSM guidelines	0.833
Tanaka,H.1997	12	6	94	10.392	93	7.3485	Low or uncertain compliance with ACSM guidelines	0.667
Tsai,J. C.2004	52	50	88.9	8.2	98.9	4.7	Low or uncertain compliance with ACSM guidelines	0.5
Tsai,J. C.2003	37	39	78.6	6	89.6	7.8	High compliance with ACSM guidelines	0.75
Park,J. E.2017	25	27	85.16	7.6	83.92	7.67	High compliance with ACSM guidelines	0.75
Wong,A.2020	14	14	72	7.4833	76	7.4833	High compliance with ACSM guidelines	0.75
Son,W. M.2020	10	10	80.3	3.4	81.7	1.9	High compliance with ACSM guidelines	0.929
Lin,B.2022	50	49	76.43	6.68	81.1	4.31	High compliance with ACSM guidelines	0.75
Phoemsapthawee,J.2021	10	10	76.8	5.8	80.5	6.7	High compliance with ACSM guidelines	0.7
Nosrat-abad,T. H.2021	15	15	80.93	4.92	81	8.25	High compliance with ACSM guidelines	0.75
Nosrat-abad,T. H.2021	15	15	79.93	3.99	83	4.93	High compliance with ACSM guidelines	0.75
Singh,V. P.2022	117	121	80.49	1.19	82.2	1.72	Low or uncertain compliance with ACSM guidelines	0.67
Daimo,M.2020	12	12	85.6	2.94	90.75	1.54	Low or uncertain compliance with ACSM guidelines	0.5
Woramontri,Chutima.2024	17	17	70.82	9.86	79.71	7.91	High compliance with ACSM guidelines	0.8333

## Sheet: HR
Study	N1	N2	Mean1	SD1	Mean2	SD2	classify	rate
Tsai,J. C.2002	12	11	79.2	10.6	79.7	8.4	High compliance with ACSM guidelines	0.75
Thiyagarajan,R.2014	51	43	72	9	74	8	Low or uncertain compliance with ACSM guidelines	0.67
Molmen-Hansen,H. E.2012	25	25	69.3	8.1	73.7	7.8	Low or uncertain compliance with ACSM guidelines	0.5
Molmen-Hansen,H. E.2012	23	25	72	7.4	73.7	7.8	Low or uncertain compliance with ACSM guidelines	0.5
Stewart,K. J.2005	51	53	69.8	5.33325	71.9	7.80019	Low or uncertain compliance with ACSM guidelines	0.65
Knoepfli-Lenzin,C.2010	15	17	80	13	86	8	Low or uncertain compliance with ACSM guidelines	0.333
Knoepfli-Lenzin,C.2010	15	17	78	10	86	8	Low or uncertain compliance with ACSM guidelines	0.333
Songcharern,N.2022	15	15	65.9	8.1	75.2	8.9	High compliance with ACSM guidelines	0.8
Yakasai,A. M.2021	17	16	80.18	7.01	87.83	13.15	Low or uncertain compliance with ACSM guidelines	0.667
Yakasai,A. M.2021	19	17	86.68	8.58	89	8.8	Low or uncertain compliance with ACSM guidelines	0.667
Lee,M. S.2003	29	29	72.224	5.143	75.914	8.388	High compliance with ACSM guidelines	0.75
Higashi,Y.1999	10	7	69.8	9.6	68.9	5	High compliance with ACSM guidelines	0.833
Tanaka,H.1997	12	6	70.7	11.085	72.3	12.492	Low or uncertain compliance with ACSM guidelines	0.667
Tsai,J. C.2004	52	50	74.6	8.8	78.8	10.6	Low or uncertain compliance with ACSM guidelines	0.5
Tsai,J. C.2003	37	39	75.8	5.4	76.6	8.2	High compliance with ACSM guidelines	0.75
Wong,A.2020	14	14	64	7.4833	63	7.4833	High compliance with ACSM guidelines	0.75
Phoemsapthawee,J.2021	10	10	66.3	3.7	69.4	6.1	High compliance with ACSM guidelines	0.7
Nosrat-abad,T. H.2021	15	15	76.67	9.04	83.6	10.73	High compliance with ACSM guidelines	0.75
Nosrat-abad,T. H.2021	15	15	75.2	4.39	79.8	7.78	High compliance with ACSM guidelines	0.75
Woramontri,Chutima.2024	17	17	71.82	9.97	74.65	9.22	High compliance with ACSM guidelines	0.8333

## Sheet: 质量评价表
Author's name	random	Assign hidden	Blinding of the investigator and the investigator	Blinding of the result output	Incomplete ending coverage	Selective reporting	Other biases
M. R. Mota.2013	1	2	1	2	1	1	1
Thiyagarajan,R.2014	1	1	2	1	3（92）	2	3
Molmen-Hansen,H. E.2012	1	2	1	1	3（15）	1	2
Molmen-Hansen,H. E.2012	1	2	1	1	3（15）	1	2
Tsai,J. C.2002	1	2	2	1	2（5）	2	1
Stewart,K. J.2005	1	2	1	2	3（11）	2	2
Taha,M. M.2016	1	1	1	2	1	2	2
Shou,X. L.2019	1	2	1	2	3（10）	1	2
Knoepfli-Lenzin,C.2010	1	2	1	2	2（5）	2	2
Knoepfli-Lenzin,C.2010	1	2	1	2	2（5）	2	2
Lee,M. S.2004	1	2	2	1	3（10）	2	2
Songcharern,N.2022	1	2	2	1	1（1）	1	1
Yakasai,A. M.2021	1	1	2	1	2（8）	1	2
Yakasai,A. M.2021	1	1	2	1	2（8）	1	2
Lee,M. S.2003	1	2	2	1	1	2	1
Higashi,Y.1999	1	2	1	2	1	1	1
Tanaka,H.1997	1	2	1	2	1	2	1
Tsai,J. C.2004	1	2	2	1	3（18)	2	2
Tsai,J. C.2003	1	1	2	1	3（12）	2	2
Park,J. E.2017	1	1	1	2	2（9）	1	2
Wong,A.2020	1	1	2	1	1	1	1
Son,W. M.2020	1	1	2	1	2(5)	1	1
Lin,B.2022	1	2	1	2	1	1	2
Phoemsapthawee,J.2021	1	2	2	2	1	1	2
Nosrat-abad,T. H.2021	1	2	1	2	1	1	2
Nosrat-abad,T. H.2021	1	2	1	2	1	1	2
Singh,V. P.2022	1	2	2	2	1	2	2
Daimo,M.2020	1	2	2	1	1（4）	1	2
Woramontri,Chutima.2024	1	2	2	2	1	1	1
