# Supplementary material for: Effect of exercise based on ACSM recommendations on blood pressure and heart rate in hypertensive patients: A systematic review and meta-analysis of randomized controlled trials
Source: PLOS Glob Public Health. 2024 Dec 16;4(12):e0003743. doi: 10.1371/journal.pgph.0003743 (PMC11649149; doi:10.1371/journal.pgph.0003743)
Supplement: S1 Table — (XLSX) [file pgph.0003743.s004.xlsx]

## Sheet: Sheet1
ID	Research Title	Author	Year of Publication	Include/Exclude	Reason, such as exclusion
1	ACUTE AND CHRONIC EFFECTS OF RESISTIVE EXERCISE ON BLOOD PRESSURE IN HYPERTENSIVE ELDERLY WOMEN	M. R. Mota.	2013	Include
2	Additional benefit of yoga to standard lifestyle modification on blood pressure in prehypertensive subjects: a randomized controlled study	Thiyagarajan,R.	2014	Include
3	Aerobic interval training reduces blood pressure and improves myocardial function in hypertensive patients	Molmen-Hansen,H. E.	2012	Include
4	Beneficial effect on blood pressure and lipid profile by programmed exercise training in Taiwanese patients with mild hypertension	Tsai,J. C.	2002	Include
5	Effect of exercise on blood pressure in older persons - A randomized controlled trial	Stewart,K. J.	2005	Include
6	Effect of high intensity interval training on endothelial function in postmenopausal hypertensive patients: randomized controlled trial	Taha,M. M.	2016	Include
7	Effect of T'ai Chi Exercise on Hypertension in Young and Middle-Aged In-Service Staff	Shou,X. L.	2019	Include
8	Effects of a 12-week intervention period with football and running for habitually active men with mild hypertension	Knoepfli-Lenzin,C.	2010	Include
9	Effects of qigong on blood pressure, high-density lipoprotein cholesterol and other lipid levels in essential hypertension patients	Lee,M. S.	2004	Include
10	Improved arterial stiffness after combined aerobic and resistance training: correlation with heart rate variability change in prehypertensive offspring of hypertensive parents	Songcharern,N.	2022	Include
11	Moderate intensity endurance exercise: a beneficial intervention for relative cardiovascular parameters of primary and secondary hypertensive patients. Randomised controlled trial	Yakasai,A. M.	2021	Include
12	Qigong reduced blood pressure and catecholamine levels of patients with essential hypertension	Lee,M. S.	2003	Include
13	Regular aerobic exercise augments endothelium-dependent vascular relaxation in normotensive as well as hypertensive subjects: role of endothelium-derived nitric oxide	Higashi,Y.	1999	Include
14	Swimming training lowers the resting blood pressure in individuals with hypertension	Tanaka,H.	1997	Include
15	The beneficial effect of regular endurance exercise training on blood pressure and quality of life in patients with hypertension	Tsai,J. C.	2004	Include
16	The beneficial effects of Tai Chi Chuan on blood pressure and lipid profile and anxiety status in a randomized controlled trial	Tsai,J. C.	2003	Include
17	The Effect of Dongeui Qigong for Prehypertension and Mild Essential Hypertension	Park,J. E.	2017	Include
18	The Effects of Mat Pilates Training on Vascular Function and Body Fatness in Obese Young Women With Elevated Blood Pressure	Wong,A.	2020	Include
19	Twelve weeks of resistance band exercise training improves age-associated hormonal decline, blood pressure, and body composition in postmenopausal women with stage 1 hypertension: a randomized clinical trial	Son,W. M.	2020	Include
20	Effect and mechanism of tai chi on blood pressure of patients with essential hypertension: a randomized controlled study	Lin,B.	2022	Include
21	Combined exercise training improves blood pressure at rest and during exercise in young obese prehypertensive men	Phoemsapthawee,J	2021	Include
22	Effects of tai chi on cardiovascular responses and stress reduction in prehypertensive subjects: A randomized clinical trial	Nosrat-abad,T. H.	2021	Include
23	Effectiveness Of Yoga and Lifestyle Modification On Prehypertensive Subjects-A Randomized Controlled Trial	Singh,V. P.	2022	Include
24	Effect of aerobic exercise on blood pressure in men with hypertension: a randomized controlled study	Daimo,M.	2020	Include
25	Effect of Mat Pilates Training on Blood Pressure, Inflammatory, and Oxidative Profiles in Hypertensive Elderly	Woramontri,Chutima.	2024	Include
26	Effect of regular aerobic exercise on elevated blood pressure in postmenopausal women	Seals	1997	Exclude	not randomized
27	A Tai Chi exercise programme improved exercise behaviour and reduced blood pressure in outpatients with hypertension	Lo	2012	Exclude	not randomized
28	Effect of Yoga Intervention in the Management of Hypertension: A Preventive Trial	Hadaye	2021	Exclude	not randomized
29	Short-term strenuous exercise training: effects on blood pressure and hormonal levels in mild hypertension	Sullivan	1992	Exclude	not randomized
30	Ambulatory blood pressure after acute exercise in older men with essential hypertension	Taylor-Tolbert	2000	Exclude	not randomized
31	The blood pressure response to acute exercise predicts the ambulatory blood pressure response to exercise training in patients with resistant hypertension: results from the EnRicH trial	Lopes	2022	Exclude	not randomized
32	Aquatic exercise is as effective as dry land training to blood pressure reduction in postmenopausal hypertensive women	Arca	2014	Exclude	not hypertensive
33	Daily aerobic exercise improves reactive hyperemia in patients with essential hypertension	Higashi	1999	Exclude	not hypertensive
34	The effect of 4 weeks of aerobic exercise on vascular and baroreflex function of young men with a family history of hypertension	Goldberg	2012	Exclude	not hypertensive
35	Effect of 8 weeks body-weight resistance training on high-normal blood pressure and stage 1 hypertension subjects-pilot study to validate the protocol	Kulandaivelan	2017	Exclude	not hypertensive
37	Effect of yoga on oxidative stress in elderly with grade-i hypertension: a randomized controlled study	Pati	2014	Exclude	all groups involved exercise interventions
38	Low-Intensity Resistance Exercise Combined With Blood Flow Restriction is More Conducive to Regulate Blood Pressure and Autonomic Nervous System in Hypertension Patients—Compared With High-Intensity and Low-Intensity Resistance Exercise	Zhao	2022	Exclude	all groups involved exercise interventions
39	The Benefits of High-Intensity Interval Training on Cognition and Blood Pressure in Older Adults With Hypertension and Subjective Cognitive Decline: Results From the Heart & Mind Study	Silva	2021	Exclude	all groups involved exercise interventions
40	A Randomized Controlled Trial on Effect of Tai Chi versus aerobic exercise on Blood Pressure in Prehypertension Patients	ChiCtr	2019	Exclude	all groups involved exercise interventions
41	A controlled study of the effects of aerobic exercise on antihypertensive drug requirements of essential hypertensive patients in the general practice setting	Allen	1991	Exclude	all groups involved exercise interventions
42	A Comparative Study to Find the Effect of Aerobic Exercise Training Versus Resistance Exercise Training in Adults with Pre-Hypertension	Swati	2022	Exclude	all groups involved exercise interventions
43	A randomized controlled trial comparing the effects of yoga with an active control on ambulatory blood pressure in individuals with prehypertension and stage 1 hypertension	Marshall	2014	Exclude	all groups involved exercise interventions
44	Effect of Tai Chi vs Aerobic Exercise on Blood Pressure in Patients With Prehypertension: A Randomized Clinical Trial	Li	2024	Exclude	all groups involved exercise interventions
45	A Randomized Trial of Tai Chi on Preventing Hypertension and Hyperlipidemia in Middle-Aged and Elderly Patients	Wen	2021	Exclude	all groups involved exercise interventions
46	Acute effects of continuous and interval aerobic exercise on 24-h ambulatory blood pressure in long-term treated hypertensive patients	Ciolac	2009	Exclude	all groups involved exercise interventions
47	A 12-week exercise training program reduces endothelial damage in Resistant Hypertension	Lopes	2018	Exclude	incomplete reporting of outcome indicators data
48	Different exercise training modalities produce similar endothelial function improvements in individuals with prehypertension or hypertension: a randomized clinical trial Exercise, endothelium and blood pressure	Pedralli	2020	Exclude	incomplete reporting of outcome indicators data
49	Differential effects of exercise training intensity on blood pressure and cardiovascular responses to stress in borderline hypertensive humans	Rogers	1996	Exclude	incomplete reporting of outcome indicators data
50	Combined Aerobic and Resistance Exercises Evokes Longer Reductions on Ambulatory Blood Pressure in Resistant Hypertension: A Randomized Crossover Trial	Pires	2020	Exclude	incomplete reporting of outcome indicators data
51	Effect of Liuzijue exercise in different periods on circadian rhythm of blood pressure in patients with essential hypertension: A randomized trial	Chen	2023	Exclude	incomplete reporting of outcome indicators data
52	Time-efficient physical activity interventions to reduce blood pressure in older adults: a randomised controlled trial	Herrod	2021	Exclude	incomplete reporting of outcome indicators data
53	Effect of slow breathing exercise and progressive muscle relaxation technique in the individual with essential hypertension: A randomized controlled trial	Pathan	2023	Exclude	incomplete reporting of outcome indicators data
54	Intra-arterial blood pressure response in hypertensive subjects during low- and high-intensity resistance exercise	Nery	2010	Exclude	incomplete reporting of outcome indicators data
55	Effects of exercise and weight loss on depressive symptoms among men and women with hypertension	Smith	2007	Exclude	incomplete reporting of outcome indicators data
56	Cardiac Behavior and Heart Rate Variability in Elderly Hypertensive Individuals during Aerobic Exercise: A Non-Randomized Controlled Study	de Andrade	2023	Exclude	oucome indicators do not match
57	Effects of High-Intensity Interval Training Versus Moderate-Intensity Continuous Training on Epicardial Fat Thickness and Endothelial Function in Hypertensive Metabolic Syndrome	Jo	2020	Exclude	oucome indicators do not match
58	Combined exercise effects on lipid profiles in hypertensive patients	Daimo	2020	Exclude	oucome indicators do not match
59	Self-reported quality of life before and after aerobic exercise training in individuals with hypertension: a randomised-controlled trial	Maruf	2013	Exclude	oucome indicators do not match
60	Effects of high-intensity interval training on retinal vessel diameters and oxygen saturation in patients with hypertension: A cross-sectional and randomized controlled trial	Müller	2024	Exclude	oucome indicators do not match
61	Impact on Health-Related Quality of Life after Different Aerobic Exercise Programs in Physically Inactive Adults with Overweight/Obesity and Primary Hypertension: Data from the EXERDIET-HTA Study	Tous-Espelosín	2020	Exclude	oucome indicators do not match
62	Effects of aerobic exercise on cognitive and psychosocial functioning in patients with mild hypertension	Pierce	1993	Exclude	oucome indicators do not match
63	A randomized controlled trial of the effects of aerobic dance training on blood lipids among individuals with hypertension on a thiazide	Maruf	2014	Exclude	oucome indicators do not match
64	Effects of Lifestyle Modification on Psychosocial Function in Patients With Resistant Hypertension: SECONDARY OUTCOMES FROM THE TRIUMPH RANDOMIZED CLINICAL TRIAL	Blumenthal	2024	Exclude	oucome indicators do not match
65	Effect of aerobic and resistance exercise training on inflammation, endothelial function and ambulatory blood pressure in middle-aged hypertensive patients	Boeno	2020	Exclude	oucome indicators do not match
66	Comparison of the acute effects of traditional versus high velocity resistance training on metabolic, cardiovascular, and psychophysiological responses in elderly hypertensive women	Orsano	2018	Exclude	oucome indicators do not match
67	A clinical trial to study the effect of Interval Inspiratory Muscle Training on Hypertensive Patients	Ctri	2018	Exclude	no access to find the article infomation
68	Aerobic training at different times of day: vascular and autonomic adaptations in hypertensive elderly	R. B. R.	2019	Exclude	no access to find the article infomation
69	Beach Tennis And Hypertension Study 2	Nct	2019	Exclude	no access to find the article infomation
70	Effect of 6-weeks aerobic exercise training on oxidative stress and enzymatic antioxidants in postmenopausal women with hypertension: case study	Farzanegi	2014	Exclude	no access to find the article infomation
71	Effect of aerobic and resistance training on blood pressure of hypertensive older individuals	Lima	2012	Exclude	no access to find the article infomation
72	Effect of graded aerobic exercise training on blood pressure changes in women with elevated blood pressure	Aminuddin	2011	Exclude	no access to find the article infomation
73	Effect of high-intensity interval training on endothelial function in older postmenopausal women: a randomized controlled trial	Yoo	2016	Exclude	no access to find the article infomation
74	Effects of 12 weeks different walking training in borderline hypertensive adolescents	Lin	2000	Exclude	no access to find the article infomation
75	Effects of Aerobic Exercise on Blood Pressure Levels of Resistant Hypertensive Subjects	Nct	2016	Exclude	no access to find the article infomation
76	Effects of exercise in patients with hypertension: a randomized controlled trial	ChiCtr	2022	Exclude	no access to find the article infomation
77	Effect of a Power Training Session on Blood Pressure in Elderly Hypertensive Participants	Nct	2018	Exclude	no access to find the article infomation
78	A Clinical trial to study the effect of walking of 10 minutes in 3 sessions spread over one day on Blood pressure reduction in prehypertensives	Ctri	2015	Exclude	no access to find the article infomation
79	Failure of exercise to reduce blood pressure in patients with mild hypertension. Results of a randomized controlled trial	Blumenthal	1991	Exclude	no access to find the article infomation
80	Improvement of aerobic exercise of 3 months on hemodynamics, exercise capacity and cognitive function in old essential hypertension patients	Wang	2015	Exclude	no access to find the article infomation
81	Influence of Taiji exercise on blood pressure and mood state of people with borderline hypertension	Li	2020	Exclude	no access to find the article infomation
82	Physical Exercise in Hypertension, Randomised Clinical Trial	Nct	2005	Exclude	no access to find the article infomation
83	Post-Exercise Hypotension in Elderly Hypertensive Men	Nct	2015	Exclude	no access to find the article infomation
84	Randomized, Controlled Trial of Qigong for Treatment of Prehypertension and Mild Essential Hypertension	Park	2014	Exclude	no access to find the article infomation
85	The accumulation of short bouts of moderate-intensity physical activity in hypertensive, post-menopausal women	Staffileno	1997	Exclude	no access to find the article infomation
86	The effect of moderate intensity walking on blood pressure in elderly hypertensive adults	Dettore	1997	Exclude	no access to find the article infomation
87	The Effects of Swimming on Elderly Women With Stage-2 Hypertension	Nct	2018	Exclude	no access to find the article infomation
88	The influence on Shadowboxing for blood pressure in hypertension	Chen	2013	Exclude	no access to find the article infomation
89	Effects of Training Based on the Pilates Method on the Blood Pressure of Hypertensive Women	Nct	2019	Exclude	no access to find the article infomation
90	Physical activity and fitness for the prevention of hypertension	Bakker	2018	Exclude	conference or review
91	Exercise and hypertension: recent advances in exercise prescription	Pescatello	2005	Exclude	conference or review
92	Effect of combined aerobic and resistance exercise on blood pressure in postmenopausal women: A systematic review and meta-analysis of randomized controlled trials	Xi	2021	Exclude	conference or review
93	Effects of acute and chronic exercise in patients with essential hypertension: benefits and risks	Gkaliagkousi	2015	Exclude	conference or review
94	Influence of Physical Activity on Hypertension and Cardiac Structure and Function	Hegde	2015	Exclude	conference or review
95	Exercise as a tool for hypertension and resistant hypertension management: current insights	Lopes	2018	Exclude	conference or review
96	The Role of Exercise in Patients with Obesity and Hypertension	Keating	2020	Exclude	conference or review
97	Effect of High-Intensity Interval Training on Exercise Capacity, Blood Pressure, and Autonomic Responses in Patients With Hypertension: A Systematic Review and Meta-analysis	Mesquita	2023	Exclude	conference or review
98	Nonpharmacological Management of Resistant Hypertension	Sabbahi	2021	Exclude	conference or review
99	Do exercise and weight loss reduce blood pressure in patients with mild hypertension?	Blumenthal	1995	Exclude	conference or review
100	Evidence for exercise training in the management of hypertension in adults	Ghadieh	2015	Exclude	conference or review
101	Cardiovascular Benefits of Exercise Training in Postmenopausal Hypertension	Lin	2018	Exclude	conference or review
102	Physical activity and the prevention of hypertension	Diaz	2013	Exclude	conference or review
103	Exercise and cardiovascular risk in patients with hypertension	Sharman	2015	Exclude	conference or review
104	The Effect of Traditional Chinese Exercises on Blood Pressure in Patients with Hypertension: A Systematic Review and Meta-Analysis	Ma	2023	Exclude	conference or review
105	Effects of aerobic exercise on blood pressure in patients with hypertension: a systematic review and dose-response meta-analysis of randomized trials	Ganjeh,	2023	Exclude	conference or review
106	The Impact of Non-pharmacological Interventions on Blood Pressure Control in Patients With Hypertension: A Systematic Review	Ballut	2023	Exclude	conference or review
107	The effect of breathing exercise on hemodynamics and heart rate variability parameters in hypertensive patients: A systematic review	Chaiduang	2024	Exclude	conference or review
108	Chronic effect of resistance training on blood pressure in older adults with prehypertension and hypertension: A systematic review and meta-analysis	Henkin	2023	Exclude	conference or review
109	The evidence of effectiveness of isometric resistance training on the management of hypertension in adults: an umbrella review	Wehrmann	2023	Exclude	conference or review
110	Effect of breathing exercises on blood pressure and heart rate: A systematic review and meta-analysis	Garg	2024	Exclude	conference or review
111	Effects of different types of exercise on hypertension in middle-aged and older adults: a network meta-analysis	Gao	2023	Exclude	conference or review
112	Effect of Different Types of Aerobic Exercise on Individuals With and Without Hypertension: An Updated Systematic Review	Esmailiyan	2023	Exclude	conference or review
113	Effectiveness of digital health interventions on adherence and control of hypertension: a systematic review and meta-analysis.	Yap	2024	Exclude	conference or review
114	Effects of the different Tai Chi exercise cycles on patients with essential hypertension: A systematic review and meta-analysis	Yin	2023	Exclude	conference or review
115	The long-term effects of aerobic training versus combined training on physical fitness and cardiovascular diseases risk factors in overweigh elderly men with high blood pressure	Sousa	2013	Exclude	conference or review
116	Acute and chronic effects of aerobic exercise on blood pressure in resistant hypertension: Study protocol for a randomized controlled trial	Nascimento	2017	Exclude	conference or review
117	A 12-week exercise training program reduces endothelial damage in Resistant Hypertension	Lopes	2018	Exclude	conference or review
118	A randomized controlled trial for the use of qigong in the treatment of pre and mild essential hypertension	Park	2012	Exclude	conference or review
119	Randomised controlled trial of moderate intensity exercise in the treatment of hypertension	Cooper	1999	Exclude	conference or review
120	The effect of regular aquatic exercise on blood pressure: a meta-analysis of randomized controlled trials	Igarashi	2018	Exclude	conference or review
121	EFFECTS OF HOME-BASED ISOMETRIC HANDGRIP TRAINING OR AEROBIC TRAINING ON OFFICE BLOOD PRESSURE AMONG OLDER ADULTS WITH HIGH NORMAL BP TO ESTABLISHED HYPERTENSION -PRELIMINARY RESULTS OF THE HOLDAGE TRIAL	Pinto	2022	Exclude	conference or review
122	Effects of high-intensity aerobic interval training vs. Moderate exercise on body mass, blood pressure and cardiorespiratory condition in hypertensive patients with diet vs. No diet	Maldonado-Martin	2015	Exclude	conference or review
123	Effects of different types of yoga on hypertension: a 3-armed randomized controlled trial	Sellin	2018	Exclude	conference or review
124	Aerobic training decreases 24-hour and daytime ambulatory blood pressure in patients with resistant hypertension	Alves	2019	Exclude	conference or review
125	Effect of Heated water-based Exercise training on blood pressure in resistant arterial hypertension: a randomized controlled Trial (HEx trial)	Guilherme Veiga Guimaraes	2014	Exclude	conference or review
126	Different aerobic exercise programs pari passu affect cardiac autonomic modulation and hemodynamics in hypertension: data from EXERDIET-HTA study	Martinezaguirre-Betolaza	2020	Exclude	conference or review
127	Effect of aerobic exercise on blood pressure: a meta-analysis of randomized, controlled trials	Whelton	2002	Exclude	conference or review
128	Acute and chronic effects of aerobic exercise on blood pressure in resistant hypertension: Study protocol for a randomized controlled trial	Nascimento	2017	Exclude	conference or review
129	Acute effect of bodyweight-based strength training on blood pressure of hypertensive older adults: A randomized crossover clinical trial	da Silva	2021	Exclude	participants take antihyperiensive drugs
130	Effect of aerobic training and aerobic and resistance training on the inflammatory status of hypertensive older adults	Lima	2015	Exclude	participants take antihyperiensive drugs
131	Effect of Exercise Training on Ambulatory Blood Pressure Among Patients With Resistant Hypertension: A Randomized Clinical Trial	Lopes	2021	Exclude	participants take antihyperiensive drugs
132	Effect of interval training programme on pulse pressure in the management of hypertension: a randomized controlled trial	Sikiru	2013	Exclude	participants take antihyperiensive drugs
133	Effects of concurrent and aerobic exercises on postexercise hypotension in elderly hypertensive men	Ferrari	2017	Exclude	participants take antihyperiensive drugs
134	Effects of continuous and interval training programs in the management of hypertension: a randomized controlled trial	Lamina	2010	Exclude	participants take antihyperiensive drugs
135	Effects of continuous vs. interval exercise training on blood pressure and arterial stiffness in treated hypertension	Guimarães	2010	Exclude	participants take antihyperiensive drugs
136	Effects of different aerobic exercise programs on cardiac autonomic modulation and hemodynamics in hypertension: data from EXERDIET-HTA randomized trial	MartinezAguirre-Betolaza	2020	Exclude	participants take antihyperiensive drugs
137	Effects of different doses of physical activity on cardiorespiratory fitness among sedentary, overweight or obese postmenopausal women with elevated blood pressure - A randomized controlled trial	Church	2007	Exclude	participants take antihyperiensive drugs
138	Effects of endurance, circuit, and relaxing training on cardiovascular risk factors in hypertensive elderly patients	Venturelli	2015	Exclude	participants take antihyperiensive drugs
139	Effects of isometric handgrip training on blood pressure among hypertensive patients seen within public primary healthcare: a randomized controlled trial	Palmeira	2021	Exclude	participants take antihyperiensive drugs
140	Effects of physical training in a heated pool in patients with resistant hypertension	Galvani de Barros Cruz	2017	Exclude	participants take antihyperiensive drugs
141	High-intensity interval training lowers blood pressure and improves apelin and NOx plasma levels in older treated hypertensive individuals	Izadi	2018	Exclude	participants take antihyperiensive drugs
142	Hypotensive Effect of Heated Water-based Exercise in Older Individuals with Hypertension	Ngomane	2019	Exclude	participants take antihyperiensive drugs
143	Hypoxic training improves blood pressure, nitric oxide and hypoxia-inducible factor-1 alpha in hypertensive patients	Muangritdech	2020	Exclude	participants take antihyperiensive drugs
144	Impact of a short home-based yoga programme on blood pressure in patients with hypertension: a randomized controlled trial in primary care	Wolff	2016	Exclude	participants take antihyperiensive drugs
145	Morning versus Evening Aerobic Training Effects on Blood Pressure in Treated Hypertension	Brito	2019	Exclude	participants take antihyperiensive drugs
146	Neurohumoral and endothelial responses to heated water-based exercise in resistant hypertensive patients	de Barros Cruz	2017	Exclude	participants take antihyperiensive drugs
147	Resistance Exercise Training Is More Effective than Interval Aerobic Training in Reducing Blood Pressure During Sleep in Hypertensive Elderly Patients	Bertani	2018	Exclude	participants take antihyperiensive drugs
148	Short-Term Effect of Self-Selected Training Intensity on Ambulatory Blood Pressure in Hypertensive Older Women: a Randomized Controlled Trial	Sócrates	2020	Exclude	participants take antihyperiensive drugs
149	Tai Chi exercise is more effective than brisk walking in reducing cardiovascular disease risk factors among adults with hypertension: a randomised controlled trial	Chan	2018	Exclude	participants take antihyperiensive drugs
150	The effects of stair climbing on arterial stiffness, blood pressure, and leg strength in postmenopausal women with stage 2 hypertension	Wong	2018	Exclude	participants take antihyperiensive drugs
151	The influence of physical training status on postexercise hypotension in patients with hypertension: a cross-sectional study	Imazu	2017	Exclude	participants take antihyperiensive drugs
152	Acute and chronic cardiovascular response to 16 weeks of combined eccentric or traditional resistance and aerobic training in elderly hypertensive women: a randomized controlled trial	Dos Santos	2014	Exclude	participants take antihyperiensive drugs
153	Acute Blood Pressure Effects in Older Adults with Hypertension After Different Modalities of Exercise: an Experimental Study	Cunha	2021	Exclude	participants take antihyperiensive drugs
154	Acute effects of body-weight resistance exercises on blood pressure and glycemia in middle-aged adults with hypertension	Ferrari	2021	Exclude	participants take antihyperiensive drugs
155	Aerobic exercise improves central blood pressure and blood pressure variability among patients with resistant hypertension: results of the EnRicH trial	Lopes	2023	Exclude	participants take antihyperiensive drugs
156	Blood pressure lowering effect of low intensity aerobic training in elderly hypertensive patients	Motoyama	1998	Exclude	participants take antihyperiensive drugs
157	Combined exercise training improves blood pressure and antioxidant capacity in elderly individuals with hypertension	Ruangthai	2019	Exclude	participants take antihyperiensive drugs
158	Effect of interval training program on white blood cell count in the management of hypertension: a randomized controlled study	Lamina	2011	Exclude	participants take antihyperiensive drugs
159	Effect of strength training on oxidative stress and the correlation of the same with forearm vasodilatation and blood pressure of hypertensive elderly women: a randomized clinical trial	Dantas	2016	Exclude	participants take antihyperiensive drugs
160	Effects of a dance therapy programme on quality of life, sleep and blood pressure in middle-aged women: a randomised controlled trial	Serrano-Guzmán	2016	Exclude	participants take antihyperiensive drugs
161	Effects of a health worker-led 3-month yoga intervention on blood pressure of hypertensive patients: a randomised controlled multicentre trial in the primary care setting	Dhungana	2021	Exclude	participants take antihyperiensive drugs
162	Effects of a single bout of power exercise training on ambulatory blood pressure in older adults with hypertension: a randomized controlled crossover study	Schimitt	2020	Exclude	participants take antihyperiensive drugs
163	Effects of aerobic exercise training on psychosocial status and serum uric Acid in men with essential hypertension: a randomized controlled trial	Lamina	2012	Exclude	participants take antihyperiensive drugs
164	Effects of concurrent and aerobic exercises on postexercise hypotension in elderly hypertensive men	Ferrari	2017	Exclude	participants take antihyperiensive drugs
165	Football training improves cardiovascular health profile in sedentary, premenopausal hypertensive women	Mohr	2014	Exclude	participants take antihyperiensive drugs
166	Heated water-based exercise training reduces 24-hour ambulatory blood pressure levels in resistant hypertensive patients: A randomized controlled trial (HEx trial)	Guimaraes	2014	Exclude	participants take antihyperiensive drugs
167	INTENSE AEROBIC TRAINING PROMOTES REDUCTION OF BLOOD PRESSURE IN HYPERTENSIVE	dos Santos	2015	Exclude	participants take antihyperiensive drugs
168	Long Term Home-Based Exercise is Effective to Reduce Blood Pressure in Low Income Brazilian Hypertensive Patients: a Controlled Trial	Farinatti	2016	Exclude	participants take antihyperiensive drugs
169	Moderate Aerobic Training Decreases Blood Pressure but No Other Cardiovascular Risk Factors in Hypertensive Overweight/Obese Elderly Patients	Ramos	2018	Exclude	participants take antihyperiensive drugs
170	Postaerobic Exercise Blood Pressure Reduction in Very Old Persons With Hypertension	Oliveira	2016	Exclude	participants take antihyperiensive drugs
171	Postexercise Hypotension After Muscle Power Training Session in Older Adults With Hypertension	Machado Filho	2020	Exclude	participants take antihyperiensive drugs
172	The effect of 12-week liuzijue exercise training on patients with hypertension: a randomized, controlled clinical trial	Zheng	2021	Exclude	participants take antihyperiensive drugs
173	The effect of different doses of aerobic exercise training on endothelial function in postmenopausal women with elevated blood pressure: results from the DREW study	Swift	2012	Exclude	participants take antihyperiensive drugs
174	Therapeutic effect of a moderate intensity interval training program on the lipid profile in men with hypertension: a randomized controlled trial	Lamina	2012	Exclude	participants take antihyperiensive drugs
175	Feasibility and Efficacy of Low-to-Moderate Intensity Aerobic Exercise Training in Reducing Resting Blood Pressure in Sedentary Older Saudis with Hypertension Living in Social Home Care: A Pilot Randomized Controlled Trial	Alzahrani	2023	Exclude	participants take antihyperiensive drugs
176	Effects of dynamic, isometric and combined resistance training on blood pressure and its mechanisms in hypertensive men	Fecchio	2023	Exclude	participants take antihyperiensive drugs
177	Hemodynamic Predictors of Blood Pressure Responsiveness to Continuous Aerobic Training in Postmenopausal Hypertensive Women	Ferreira	2023	Exclude	participants take antihyperiensive drugs
178	Effect of high intensity interval training on arterial stiffness in obese hypertensive women: a randomized controlled trial	Taha	2023	Exclude	participants take antihyperiensive drugs
179	Effectiveness of a multifactorial intervention, consisting of self-management of antihypertensive medication, self-measurement of blood pressure, hypocaloric and low sodium diet, and physical exercise, in patients with uncontrolled hypertension taking 2 or more antihypertensive drugs: The MEDICHY study	Villafuerte	2020	Exclude	participants take antihyperiensive drugs
180	Effects of 12 weeks of aerobic versus combined aerobic plus resistance exercise training on short-term blood pressure variability in patients with hypertension	Caminiti	2021	Exclude	participants take antihyperiensive drugs
181	The effects of aquatic and land exercise on resting blood pressure and post-exercise hypotension response in elderly hypertensives	Júnior	2020	Exclude	participants take antihyperiensive drugs
182	Aerobic exercise reduces blood pressure in resistant hypertension	Dimeo	2012	Exclude	participants take antihyperiensive drugs
183	Effects of different aerobic exercise programmes with nutritional intervention in sedentary adults with overweight/obesity and hypertension: EXERDIET-HTA study	Gorostegi-Anduaga	2018	Exclude	participants take antihyperiensive drugs
184	Effects of exergame and bicycle exercise intervention on blood pressure and executive function in older adults with hypertension: A three-group randomized controlled study	Hou	2023	Exclude	participants take antihyperiensive drugs
185	Effects of aerobic exercise and drug therapy on blood pressure and antihypertensive drugs: a randomized controlled trial	Maruf	2013	Exclude	participants take antihyperiensive drugs
186	Physical exercise with weight reduction lowers blood pressure and improves abnormal left ventricular relaxation in pharmacologically treated hypertensive patients	Cocco	2011	Exclude	participants take antihyperiensive drugs
187	Effects of regular exercise on blood pressure and left ventricular hypertrophy in African-American men with severe hypertension	Kokkinos	1995	Exclude	participants take antihyperiensive drugs
188	Acute Effect of High-Intensity Interval Versus Moderate-Intensity Continuous Exercise on Blood Pressure and Arterial Compliance in Middle-Aged and Older Hypertensive Women With Increased Arterial Stiffness	Costa	2020	Exclude	participants take antihyperiensive drugs
189	Effects of the DASH Diet and Walking on Blood Pressure in Patients With Type 2 Diabetes and Uncontrolled Hypertension: A Randomized Controlled Trial	Paula	2015	Exclude	participants take antihyperiensive drugs
190	The efficacy of isometric resistance training utilizing handgrip exercise for blood pressure management: A randomized trial	Carlson	2016	Exclude	participants take antihyperiensive drugs
191	The impact of aerobic and isometric exercise on different measures of dysfunctional high-density lipoprotein in patients with hypertension	Pagonas	2019	Exclude	participants take antihyperiensive drugs
192	Comprehensive Time-Course Effects of Combined Training on Hypertensive Older Adults: A Randomized Control Trial	Sardeli	2022	Exclude	participants take antihyperiensive drugs
193	Sustained effect of resistance training on blood pressure and hand grip strength following a detraining period in elderly hypertensive women: a pilot study	Nascimento	2014	Exclude	participants take antihyperiensive drugs
194	The Effects of Functional Training on the Ambulatory Blood Pressure and Physical Fitness of Resistant Hypertensive Elderly People: A Randomized Clinical Rehearsal with Preliminary Results	Pinheiro	2024	Exclude	participants take antihyperiensive drugs
195	Reduction of arterial pressure and double product at rest after resistance exercise training in elderly hypertensive women	Terra	2008	Exclude	participants take antihyperiensive drugs
196	Kinetics of Hypotension during 50 Sessions of Resistance and Aerobic Training in Hypertensive Patients: a Randomized Clinical Trial	Damorim	2017	Exclude	participants take antihyperiensive drugs
197	Liuzijue training improves hypertension and modulates gut microbiota profile	Wu	2023	Exclude	participants take antihyperiensive drugs
198	Effects on Cardiovascular Risk Scores and Vascular Age After Aerobic Exercise and Nutritional Intervention in Sedentary and Overweight/Obese Adults with Primary Hypertension: The EXERDIET-HTA Randomized Trial Study	Gorostegi-Anduaga	2018	Exclude	participants take antihyperiensive drugs
199	Effects of dynamic, isometric and combined resistance training on blood pressure and its mechanisms in hypertensive men	Fecchio	2023	Exclude	participants take antihyperiensive drugs
